# Supplementary material for: Association of triglyceride-glucose index trajectories with the risk of worsening heart failure in elderly patients with chronic heart failure and type 2 diabetes: a competing risk analysis
Source: Cardiovasc Diabetol. 2025 Mar 21;24:131. doi: 10.1186/s12933-025-02687-8 (PMC11929357; doi:10.1186/s12933-025-02687-8)
Supplement: Supplementary file 1 — Supplementary Material 1 [file 12933_2025_2687_MOESM1_ESM.xlsx]

## Sheet: Sheet
Subgroup	n (%)	Quartile	WHF			Overall mortality
			Overall follow-up duration
			HR(95%CI)	P value	P for interaction	HR(95%CI)	P value	P for interaction
Gender					0.765
Female	186(39.9)	Q1						0.052
		Q2	1.1(0.5-2.42)	0.821		1.08(0.47-2.49)	0.862
		Q3	0.71(0.32-1.56)	0.389		1.02(0.47-2.23)	0.962
		Q4	1.35(0.66-2.75)	0.407		2.12(1.05-4.27)	0.035
Male	280(60.1)	Q1
		Q2	1.31(0.67-2.54)	0.43		1.32(0.82-2.14)	0.253
		Q3	1.14(0.55-2.35)	0.723		1.1(0.65-1.87)	0.724
		Q4	2.03(1.02-3.92)	0.035		1.433(0.85-2.42)	0.182
Age					0.536			0.169
< 80	241(51.7)	Q1
		Q2	1.54(0.81-2.94)	0.19		1.09(0.59-2.02)	0.776
		Q3	0.99(0.5-1.97)	0.981		0.92(0.5-1.72)	0.803
		Q4	2.03(1.1-3.74)	0.023		2.02(1.17-3.47)	0.011
≥ 80	225(48.3)	Q1
		Q2	0.84(0.34-2.11)	0.715		1.58(0.89-2.78)	0.116
		Q3	1.16(0.47-2.83)	0.751		1.38(0.75-2.56)	0.303
		Q4	1.62(0.64-4.12)	0.314		1.26(0.63-2.54)	0.509
Hypertension					0.155			0.454
No	72(15.5)	Q1
		Q2	2.34(0.86-6.34)	0.096		1.11(0.36-3.46)	0.853
		Q3	0.76(0.21-2.68)	0.665		0.41(0.08-2.02)	0.27
		Q4	1.5(0.45-4.98)	0.506		1.75(0.56-5.48)	0.338
Yes	394(84.5)	Q1
		Q2	0.99(0.54-1.8)	0.971		1.27(0.81-1.99)	0.299
		Q3	1.03(0.57-1.86)	0.911		1.09(0.69-1.73)	0.698
		Q4	1.91(1.13-3.24)	0.016		1.59(1.03-2.44)	0.036
CKD					0.435			0.079
No	257(55.2)	Q1
		Q2	1.67(0.84-3.3)	0.144		0.89(0.5-1.58)	0.695
		Q3	0.91(0.42-1.97)	0.811		0.67(0.6-1.25)	0.209
		Q4	2(0.98-4.08)	0.055		0.82(0.44-1.56)	0.552
Yes	209(44.8)	Q1
		Q2	0.81(0.37-1.76)	0.591		1.89(1.01-3.52)	0.045
		Q3	1.03(0.49-2.14)	0.941		1.48(0.79-2.78)	0.218
		Q4	1.44(0.75-2.77)	0.271		2.55(1.43-4.53)	0.001
Hyperlipidemia					0.929			0.485
No	310(66.5)	Q1
		Q2	1.29(0.72-2.32)	0.395		1.08(0.67-1.72)	0.762
		Q3	0.94(0.48-1.82)	0.843		0.84(0.49-1.43)	0.514
		Q4	1.7(0.93-3.1)	0.083		1.5(0.93-2.42)	0.094
Yes	156(33.5)	Q1
		Q2	1.15(0.41-3.21)	0.793		2.18(0.85-5.6)	0.107
		Q3	1.08(0.43-2.69)	0.874		1.9(0.78-4.62)	0.158
		Q4	2.24(0.96-5.21)	0.062		2.72(1.4-6.46)	0.024
Drugs for the treatment of HF					0.081			0.17
No	114(24.5)	Q1
		Q2	1.07(0.33-3.52)	0.911		1.14(0.39-3.28)	0.812
		Q3	1.22(0.39-3.86)	0.736		1.42(0.52-3.85)	0.49
		Q4	4.04(1.44-11.32)	0.008		2.74(1.09-6.9)	0.032
Yes	352(75.5)	Q1
		Q2	1.3(0.74-2.28)	0.358		1.29(0.82-2.03)	0.269
		Q3	0.92(0.5-1.68)	0.777		0.92(0.56-1.51)	0.747
		Q4	1.32(0.75-2.33)	0.338		1.34(0.85-2.13)	0.212
Hypoglycemic drugs					0.983			0.953
No	50(121.6)	Q1
		Q2	1.55(0.44-5.41)	0.496		1.58(0.39-6.45)	0.526
		Q3	1.04(0.28-3.89)	0.953		0.78(0.14-4.31)	0.774
		Q4	2.66(0.51-13.97)	0.247		1.21(0.13-11.2)	0.868
Yes	412(88.4)	Q1
		Q2	1.2(0.69-2.09)	0.524		1.21(0.78-1.87)	0.397
		Q3	0.95(0.53-1.69)	0.853		1(0.64-1.57)	0.993
		Q4	1.77(1.06-2.95)	0.029		1.51(0.99-2.28)	0.053
NTHF					0.714			0.407
No	344(73.8)	Q1
		Q2	1.24(0.59-2.61)	0.573		1.29(0.81-2.07)	0.284
		Q3	1.09(0.54-2.21)	0.81		0.87(0.54-1.4)	0.561
		Q4	2.15(1.13-4.07)	0.019		1.47(0.94-2.29)	0.09
Yes	122(26.2)	Q1
		Q2	0.76(0.38-1.54)	0.452		1.43(0.54-3.76)	0.72
		Q3	0.97(0.43-2.2)	0.944		1.9(0.66-5.51)	0.236
		Q4	1.43(0.69-2.98)	0.34		2.39(0.9-6.38)	0.082
NTDM					0.747			0.138
No	279(59.9)	Q1
		Q2	1.26(0.64-2.5)	0.505		1.43(0.89-2.32)	0.143
		Q3	0.95(0.47-1.92)	0.883		1.1(0.67-1.81)	0.704
		Q4	2.02(1.08-3.77)	0.02		1.41(0.86-2.29)	0.171
Yes	187(40.1)	Q1
		Q2	1.21(0.57-2.58)	0.627		0.86(0.37-1.98)	0.717
		Q3	0.98(0.44-2.18)	0.954		0.66(0.26-1.67)	0.379
		Q4	1.54(0.73-3.25)	0.262		2.08(1.01-4.28)	0.046
Lipid-lowering drugs					0.355			0.065
No	102(21.9)	Q1
		Q2	0.89(0.79-2.55)	0.825		2.41(0.88-6.57)	0.085
		Q3	0.55(0.62-1.78)	0.315		3(1.13-7.96)	0.027
		Q4	2.23(0.96-5.4)	0.074		3.29(1.23-8.82)	0.018
Yes	364(78.1)	Q1
		Q2	1.42(2.56-2.56)	0.244		1.05(0.66-1.67)	0.835
		Q3	1.14(2.08-2.08)	0.68		0.72(0.44-1.19)	0.203
		Q4	1.72(3.06-3.96)	0.066		1.35(0.87-2.1)	0.187
NYHA classification					0.826			0.399
≤ 2	312(67.0)	Q1
		Q2	1.13(0.51-2.5)	0.758		1.14(0.68-1.91)	0.618
		Q3	1.24(0.6-2.54)	0.56		0.79(0.46-1.35)	0.384
		Q4	1.88(0.93-3.8)	0.079		1.44(0.88-2.35)	0.142
>2	154(33.0)	Q1
		Q2	0.87(0.44-1.7)	0.681		1.35(0.64-2.82)	0.427
		Q3	0.7(0.31-1.57)	0.388		1.7(0.78-3.72)	0.181
		Q4	1.39(0.72-2.67)	0.328		1.93(0.93-4)	0.078
BMI					0.135			0.042
< 27	367(78.8)	Q1
		Q2	1.5(0.85-2.65)	0.164		1.28(0.8-2.06)	0.299
		Q3	1.02(0.55-1.88)	0.961		0.98(0.59-1.62)	0.946
		Q4	2.39(1.38-4.14)	0.002		2.04(1.3-3.2)	0.002
≥ 27	99(21.2)	Q1
		Q2	0.58(0.19-1.84)	0.358		0.93(0.38-2.27)	0.877
		Q3	0.78(0.27-2.24)	0.646		0.91(0.38-2.2)	0.833
		Q4	0.71(0.26-1.97)	0.512		0.57(0.22-1.44)	0.232
HbA1c					0.811			0.667
< 6.5	217(46.6)	Q1
		Q2	1.53(0.7-3.34)	0.281		1.58(0.87-2.85)	0.132
		Q3	1.21(0.5-2.93)	0.668		1.07(0.52-2.16)	0.861
		Q4	2.07(0.71-5.98)	0.181		1.37(0.54-3.44)	0.508
≥ 6..5	249(53.4)	Q1
		Q2	1.04(0.53-2.04)	0.919		0.97(0.53-1.75)	0.91
		Q3	0.74(0.38-1.44)	0.376		0.86(0.49-1.5)	0.592
		Q4	1.32(0.75-2.34)	0.338		1.34(0.82-2.19)	0.242
