# Supplementary material for: Association of triglyceride-glucose index trajectories with the risk of worsening heart failure in elderly patients with chronic heart failure and type 2 diabetes: a competing risk analysis
Source: Cardiovasc Diabetol. 2025 Mar 21;24:131. doi: 10.1186/s12933-025-02687-8 (PMC11929357; doi:10.1186/s12933-025-02687-8)
Supplement: Supplementary file 2 — Supplementary Material 2 [file 12933_2025_2687_MOESM2_ESM.xlsx]

## Sheet: Sheet1
Variables	Model 1						Model 2						Model 3
	5-year		10-year		Overall follow-up duration		5-year		10-year		Overall follow-up duration		5-year		10-year		Overall follow-up duration
	HR(95%CI)	P value	HR(95%CI)	P value	HR(95%CI)	P value	HR(95%CI)	P value	HR(95%CI)	P value	HR(95%CI)	P value	HR(95%CI)	P value	HR(95%CI)	P value	HR(95%CI)	P value
Cox proportional hazards model
Q1
Q2	0.63(0.29-1.39)	0.255	1.34(0.78-2.30)	0.290	1.23(0.74-2.05)	0.422	0.63(0.29-1.39)	0.254	1.32(0.77-2.28)	0.314	1.23(0.74-2.05)	0.427	0.53(0.23-1.21)	0.134	1.19(0.68-2.08)	0.538	1.10(0.65-1.86)	0.725
Q3	0.67(0.31-1.45)	0.310	1.12(0.65-1.96)	0.686	0.96(0.57-1.64)	0.889	0.66(0.30-1.44)	0.293	1.06(0.60-1.86)	0.839	0.91(0.53-1.56)	0.739	0.82(0.36-1.86)	0.633	1.35(0.76-2.41)	0.308	1.17(0.68-2.04)	0.57
Q4	1.55(0.82-2.91)	0.177	2.04(1.23-3.38)	0.006	1.80(1.11-2.90)	0.017	1.48(0.76-2.85)	0.247	1.98(1.17-3.33)	0.011	1.76(1.07-2.89)	0.026	1.76(0.85-3.64)	0.130	2.54(1.44-4.48)	0.001	2.24(1.30-3.84)	0.004
Gender(Female)							0.81(0.45-1.48)	0.509	0.68(0.45-1.02)	0.069	0.62(0.42-0.93)	0.022	0.97(0.53-1.77)	0.910	0.80(0.52-1.23)	0.299	0.74(0.49-1.13)	0.168
Age							1.00(0.96-1.03)	0.856	1.00(0.98-1.02)	0.753	1.01(0.98-1.03)	0.582	1.02(0.98-1.07)	0.226	1.04(1.01-1.07)	0.013	1.04(1.01-1.07)	0.007
Smoking							1.62(0.80-3.30)	0.181	2.10(1.25-3.52)	0.005	2.19(1.33-3.63)	0.002	1.28(0.61-2.70)	0.520	1.77(1.02-3.09)	0.042	1.91(1.11-3.29)	0.019
Drinking							0.75(0.56-2.20)	0.603	1.08(0.55-2.13)	0.827	1.05(0.53-2.07)	0.889	0.70(0.22-2.21)	0.543	1.05(0.51-2.17)	0.887	1.00(0.49-2.06)	0.995
BMI (kg/m2)							0.99(0.91-1.08)	0.881	0.98(0.93-1.04)	0.579	0.97(0.92-1.03)	0.392	0.98(0.89-1.08)	0.659	0.97(0.91-1.03)	0.329	0.96(0.90-1.02)	0.205
Hypertension													0.57(0.29-1.10)	0.091	0.55(0.34-0.89)	0.015	0.58(0.36-0.93)	0.024
Arrhythmia													1.15(0.66-2.01)	0.622	1.43(0.97-2.12)	0.071	1.52(1.04-2.23)	0.031
CHD													0.51(0.27-0.96)	0.038	0.64(0.39-1.05)	0.077	0.67(0.41-1.08)	0.101
Cerebral infarction													1.33(0.74-2.38)	0.343	0.93(0.61-1.44)	0.751	0.86(0.57-1.31)	0.48
Hyperuricemia													0.88(0.49-1.57)	0.660	1.18(0.80-1.75)	0.410	1.19(0.81-1.75)	0.369
DDM													1.02(0.98-1.08)	0.343	1.03(1.00-1.07)	0.067	1.03(1.00-1.07)	0.064
NTHF													2.34(1.35-4.06)	0.002	2.34(1.58-3.48)	<0.001	2.51(1.71-3.69)	<0.001
Hypoglycemic drugs													0.82(0.33-2.05)	0.668	0.71(0.38-1.30)	0.264	0.76(0.42-1.36)	0.352
Lipid-lowering drugs													0.99(0.52-1.91)	0.987	0.99(0.63-1.56)	0.966	0.94(0.61-1.46)	0.796
NYHA >Ⅱ													2.80(1.60-4.90)	<0.001	2.36(1.58-3.53)	<0.001	2.24(1.51-3.31)	<0.001
HbA1c(%)													1.19(0.99-1.45)	0.0701	1.16(1.01-1.33)	0.035	1.18(1.03-1.35)	0.019
BNP (pg/mL)													2.08(1.27-3.40)	0.004	1.94(1.35-2.80)	<0.001	1.82(1.27-2.60)	0.001
EF(%)													1.00(0.97-1.03)	0.915	0.99(0.97-1.01)	0.306	0.99(0.97-1.01)	0.254
Competing Risk Cox regression
Handle extreme values
Q1
Q2	0.61(0.28-1.35)	0.224	1.24(0.72-2.15)	0.433	1.12(0.68-1.86)	0.649	0.61(0.27-1.37)	0.227	1.23(0.71-2.13)	0.453	1.12(0.68-1.85)	0.649	0.51(0.22-1.16)	0.107	1.14(0.63-1.96)	0.713	1.05(0.62-1.77)	0.863
Q3	0.67(0.31-1.44)	0.305	1.09(0.62-1.91)	0.757	0.93(0.55-1.57)	0.777	0.65(0.29-1.44)	0.289	1.02(0.58-1.80)	0.944	0.86(0.51-1.47)	0.589	0.78(0.33-1.85)	0.568	1.35(0.74-2.47)	0.329	1.17(0.66-2.07)	0.587
Q4	1.52(0.81-2.86)	0.192	1.90(1.14-3.17)	0.015	1.63(1.01-2.62)	0.045	1.44(0.76-2.76)	0.266	1.76(1.04-2.97)	0.034	1.50(0.92-2.45)	0.104	1.67(0.80-3.47)	0.17	2.40(1.35-2.28)	0.003	2.09(1.22-3.58)	0.007
Gender(Female)							0.82(0.44-1.55)	0.544	0.65(0.42-1.01)	0.055	0.59(0.39-0.90)	0.015	0.96(0.51-1.79)	0.894	0.79(0.51-1.23)	0.302	0.74(0.49-1.13)	0.168
Age							1.00(0.96-1.03)	0.81	1.00(0.97-1.02)	0.859	1.00(0.98-1.03)	0.99	1.02(0.98-1.07)	0.307	1.02(0.99-1.05)	0.18	1.02(0.99-1.05)	0.141
Smoking							1.60(0.77-3.33)	0.206	1.94(1.14-3.30)	0.014	2.02(1.20-3.40)	0.008	1.22(0.58-2.58)	0.602	1.37(0.77-2.41)	0.283	1.42(0.80-2.51)	0.231
Drinking							0.77(0.25-2.31)	0.636	1.15(0.60-2.20)	0.671	1.12(0.58-2.15)	0.741	0.74(0.22-2.48)	0.628	1.28(0.65-2.52)	0.476	1.89(0.59-2.40)	0.628
BMI (kg/m2)							1.00(0.92-1.09)	0.973	1.00(0.94-1.06)	0.944	0.99(0.94-1.05)	0.767	0.98(0.89-1.09)	0.759	0.97(0.91-1.04)	0.399	0.96(0.90-1.03)	0.245
Hypertension													0.55(0.29-1.08)	0.081	0.59(0.37-0.95)	0.029	0.65(0.40-1.04)	0.074
Arrhythmia													1.2(0.68-2.12)	0.536	1.65(1.12-2.45)	0.012	1.13(1.06-1.21)	<0.001
CHD													0.50(0.25-1.03)	0.059	0.71(0.41-1.22)	0.217	0.73(0.43-1.24)	0.248
Cerebral infarction													1.32(0.73-2.36)	0.354	0.94(0.60-1.46)	0.774	0.88(0.58-1.34)	0.544
Hyperuricemia													0.92(0.52-1.65)	0.789	1.16(0.79-1.70)	0.449	1.17(0.81-1.70)	0.406
DDM													1.02(0.98-1.07)	0.352	1.02(0.99-1.06)	0.168	1.02(0.99-1.06)	0.183
NTHF													2.38(1.28-4.42)	0.006	2.40(1.57-3.67)	<0.001	2.62(1.74-3.93)	<0.001
Hypoglycemic drugs													0.76(0.30-1.91)	0.558	0.67(0.37-1.22)	0.187	0.70(0.39-1.23)	0.213
Lipid-lowering drugs													1.10(0.56-2.17)	0.784	1.08(0.67-1.74)	0.741	1.02(0.66-1.59)	0.92
NYHA >Ⅱ													2.70(1.51-4.84)	0.001	2.15(1.44-3.22)	<0.001	2.02(1.37-2.97)	<0.001
HbA1c(%)													1.07(1.02-1.13)	0.008	1.14(1.00-1.31)	0.05	1.17(1.02-1.33)	0.024
BNP (pg/mL)													2.02(1.20-3.41)	0.008	1.73(1.19-2.52)	0.004	1.65(1.14-2.38)	0.008
LVEF(%)													1.00(0.97-1.04)	0.874	0.99(0.97-1.01)	0.431	0.99(0.97-1.01)	0.418
No handle extreme values
Q1
Q2	0.61(0.28-1.35)	0.220	1.24(0.72-2.15)	0.430	1.12(0.68-1.86)	0.650	0.6(0.27-1.36)	0.222	1.22(0.71-2.11)	0.467	1.11(0.68-1.83)	0.67	0.49(0.16-1.48)	0.204	1.00(0.58-1.73)	0.992	0.92(0.52-1.65)	0.782
Q3	0.67(0.31-1.44)	0.300	1.09(0.62-1.91)	0.760	0.93(0.55-1.57)	0.780	0.65(0.29-1.43)	0.286	1.02(0.58-1.79)	0.952	0.86(0.5-1.46)	0.574	0.85(0.41-1.76)	0.654	0.30(0.69-2.46)	0.419	1.08(0.61-1.94)	0.789
Q4	1.52(0.81-2.86)	0.190	1.90(1.14-3.16)	0.014	1.63(1.01-2.62)	0.045	1.44(0.75-2.75)	0.269	1.75(1.04-2.95)	0.036	1.49(0.91-2.43)	0.109	1.8(0.73-4.45)	0.205	2.35(1.2-4.62)	0.013	1.97(1.14-3.4)	0.015
Gender(Female)							0.82(0.44-1.55)	0.547	0.65(0.42-1.01)	0.054	0.59(0.39-0.9)	0.015	0.99(0.61-1.6)	0.958	0.82(0.55-1.22)	0.327	0.76(0.39-1.47)	0.411
Age							1.00(0.96-1.03)	0.824	1.00(0.97-1.02)	0.896	1.00(0.98-1.03)	0.961	1.02(0.96-1.08)	0.493	1.01(0.99-1.05)	0.143	1.02(0.98-1.06)	0.288
Smoking							1.62(0.78-3.37)	0.199	1.97(1.16-3.35)	0.012	2.05(1.22-3.45)	0.007	1.26(0.72-2.21)	0.417	1.4(0.9-2.18)	0.137	1.44(0.85-2.44)	0.178
Drinking							0.77(0.25-2.31)	0.636	1.15(0.6-2.2)	0.674	1.12(0.58-2.16)	0.737	0.74(0.13-4.11)	0.733	1.31(0.64-2.65)	0.461	1.28(0.51-3.19)	0.594
BMI (kg/m2)							1.01(0.93-1.09)	0.828	1.01(0.96-1.07)	0.710	1.00(0.95-1.06)	0.904	1.00(0.95-1.07)	0.8	1.00(0.97-1.04)	0.822	0.99(0.94-1.05)	0.793
Hypertension													0.6(0.35-1.04)	0.069	0.62(0.4-0.95)	0.027	0.67(0.43-1.05)	0.082
Arrhythmia													1.22(79-1.89)	0.359	1.61(1.07-2.41)	0.022	1.68(1.02-2.75)	0.04
CHD													0.46(0.25-0.87)	0.017	0.68(0.4-1.14)	0.142	0.7(0.35-1.36)	0.291
Cerebral infarction													1.38(0.67-2.85)	0.378	0.98(0.71-1.36)	0.899	0.92(0.63-1.35)	0.674
Hyperuricemia													0.89(0.41-1.97)	0.780	1.17(0.84-1.63)	0.359	1.19(0.86-1.64)	0.298
DDM													1.1(0.49-2.44)	0.82	0.82(0.51-1.34)	0.431	0.85(0.57-1.29)	0.45
NTHF													2.8(1.38-5.73)	0.005	2.32(1.58-3.4)	<0.001	2.14(1.4-3.29)	<0.001
Hypoglycemic drugs													0.97(0.41-2.25)	0.938	1.04(0.56-1.96)	0.891	0.99(0.56-1.72)	0.958
Lipid-lowering drugs													1.00(0.94-1.06)	0.876	1.00(0.96-1.04)	0.903	1.00(0.97-1.02)	0.807
NYHA >Ⅱ													2.36(1.14-4.88)	0.021	2.51(1.68-3.76)	<0.001	2.61(1.22-5.59)	0.013
HbA1c(%)													1.27(0.52-3.12)	0.654	1.28(0.9-1.83)	0.168	1.35(0.91-2.00)	0.135
BNP (pg/mL)													2.59(1.23-5.46)	0.012	2.07(1.4-3.05)	<0.001	1.89(1.28-2.8)	0.001
EF(%)													0.98(0.94-1.03)	0.519	0.99(0.96-1.01)	0.19	0.98(0.96-1.01)	0.191
Missing values imputed dataset 1
Q1
Q2	0.61(0.28-1.35)	0.220	1.24(0.72-2.15)	0.430	1.12(0.68-1.86)	0.650	0.61(0.27-1.37)	0.227	1.08(0.98-1.20)	0.118	1.12(0.68-1.85)	0.655	0.46(0.20-1.07)	0.072	1.08(0.97-1.20)	0.180	1.03(0.61-1.75)	0.909
Q3	0.67(0.31-1.44)	0.300	1.09(0.62-1.91)	0.760	0.93(0.55-1.57)	0.780	0.65(0.29-1.44)	0.288	1.05(0.95-1.17)	0.351	0.86(0.51-1.47)	0.584	0.75(0.32-1.75)	0.501	1.11(0.99-1.24)	0.071	1.13(0.64-2.00)	0.674
Q4	1.52(0.81-2.86)	0.190	1.90(1.14-3.16)	0.014	1.63(1.01-2.62)	0.045	1.44(0.76-2.76)	0.267	1.14(1.03-1.26)	0.008	1.50(0.92-2.44)	0.106	1.66(0.80-3.42)	0.172	1.22(1.10-1.35)	<0.001	2.14(1.25-3.66)	0.006
Gender(Female)							0.82(0.44-1.55)	0.545	0.66(0.43-1.02)	0.062	0.59(0.39-0.90)	0.015	1.05(0.56-1.97)	0.892	0.82(0.53-1.27)	0.369	0.76(0.50-1.15)	0.192
Age							1.00(0.96-1.03)	0.812	1.00(0.97-1.02)	0.829	1.00(0.98-1.03)	0.987	1.02(0.97-1.06)	0.423	1.02(0.99-1.05)	0.314	1.02(0.99-1.05)	0.246
Smoking							1.61(0.77-3.35)	0.206	1.93(1.13-3.30)	0.016	2.02(1.20-3.41)	0.008	1.08(0.51-2.29)	0.847	1.30(0.72-2.33)	0.388	1.41(0.80-2.50)	0.238
Drinking							0.77(0.25-2.31)	0.636	1.13(0.59-2.17)	0.707	1.12(0.58-2.16)	0.734	0.86(0.25-2.92)	0.811	1.38(0.67-2.81)	0.380	1.19(0.58-2.44)	0.64
BMI (kg/m2)							1.00(0.92-1.09)	0.953	1.00(0.94-1.06)	0.953	0.99(0.94-1.05)	0.843	0.99(0.90-1.10)	0.884	0.98(0.92-1.04)	0.476	0.97(0.91-1.03)	0.267
Hypertension													0.55(0.28-1.07)	0.076	0.63(0.39-1.01)	0.055	0.68(0.42-1.10)	0.115
Arrhythmia													1.21(0.68-2.13)	0.517	1.72(1.17-2.52)	0.005	1.13(1.06-1.21)	<0.001
CHD													0.89(0.72-1.09)	0.255	0.69(0.4-1.17)	0.165	0.73(0.44-1.22)	0.23
Cerebral infarction													1.29(0.71-2.36)	0.405	0.90(0.58-1.40)	0..639	0.83(0.55-1.26)	0.389
Hyperuricemia													0.92(0.52-1.63)	0.775	1.19(0.80-1.76)	0.388	1.25(0.86-1.81)	0.248
DDM													1.02(0.98-1.07)	0.351	1.02(0.99-1.06)	0.170	1.02(0.99-1.05)	0.207
NTHF													2.46(1.34-1.51)	0.004	2.42(1.59-3.69)	<0.001	2.76(1.85-4.11)	<0.001
Hypoglycemic drugs													0.76(0.29-1.98)	0.577	0.72(0.39-1.32)	0.287	0.77(0.43-1.40)	0.393
Lipid-lowering drugs													1.05(0.53-2.11)	0.882	1.05(0.65-1.70)	0.851	1.04(0.68-1.61)	0.845
NYHA >Ⅱ													2.42(1.35-4.35)	0.003	1.69(1.12-2.54)	0.012	1.72(1.17-2.52)	0.006
HbA1c(%)													1.06(1.01-1.12)	0.029	1.09(0.94-1.26)	0.253	1.12(0.97-1.29)	0.11
BNP (pg/mL)													2.24(1.33-3.80)	0.002	2.00(1.37-2.92)	<0.001	1.06(1.00-1.13)	0.044
EF(%)													1.01(0.97-1.04)	0.732	1.00(0.97-1.02)	0.707	0.99(0.97-1.01)	0.471
Missing values imputed dataset 2
Q1
Q2	0.61(0.28-1.35)	0.220	1.24(0.72-2.15)	0.430	1.12(0.68-1.86)	0.650	0.61(0.27-1.36)	0.222	1.08(0.98-1.20)	0.118	1.12(0.68-1.84)	0.659	0.47(0.20-1.07)	0.073	1.07(0.96-1.19)	0.250	1.00(0.59-1.69)	0.991
Q3	0.67(0.31-1.44)	0.300	1.09(0.62-1.91)	0.760	0.93(0.55-1.57)	0.780	0.65(0.29-1.44)	0.287	1.05(0.95-1.17)	0.353	0.86(0.50-1.47)	0.581	0.75(0.32-1.73)	0.493	1.10(0.99-1.23)	0.083	1.13(0.64-1.98)	0.674
Q4	1.52(0.81-2.86)	0.190	1.90(1.14-3.16)	0.014	1.63(1.01-2.62)	0.045	1.44(0.76-2.75)	0.267	1.14(1.03-1.26)	0.008	1.50(0.92-2.44)	0.106	1.54(0.76-3.14)	0.230	1.20(1.09-1.33)	<0.001	2.08(1.23-3.51)	0.006
Gender(Female)							0.82(0.44-1.55)	0.545	0.66(0.43-1.02)	0.061	0.59(0.39-0.90)	0.015	0.93(0.50-1.70)	0.805	0.78(0.51-1.19)	0.248	0.72(0.47-1.09)	0.117
Age							1.00(0.96-1.03)	0.813	1.00(0.97-1.02)	0.834	1.00(0.98-1.03)	0.979	1.02(0.97-1.06)	0.459	1.02(0.99-1.05)	0.299	1.02(0.99-1.05)	0.217
Smoking							1.61(0.78-3.35)	0.201	1.94(1.14-3.30)	0.015	2.03(1.21-3.41)	0.008	1.18(0.56-2.46)	0.663	1.28(0.71-2.32)	0.408	1.43(0.80-2.57)	0.231
Drinking							0.77(0.25-2.31)	0.636	1.13(0.59-2.17)	0.709	1.12(0.58-2.16)	0.735	0.80(0.25-2.62)	0.718	1.33(0.66-2.67)	0.429	1.20(0.59-2.45)	0.611
BMI (kg/m2)							1.01(0.92-1.10)	0.889	1.00(0.94-1.06)	0.980	1.00(0.94-1.05)	0.893	0.98(0.89-1.08)	0.710	0.97(0.90-1.03)	0.298	0.96(0.90-1.02)	0.191
Hypertension													0.53(0.27-1.04)	0.066	0.61(0.38-1.00)	0.048	0.66(0.41-1.08)	0.099
Arrhythmia													1.19(0.67-2.11)	0.560	1.72(1.17-2.53)	0.006	1.13(1.06-1.21)	<0.001
CHD													0.90(0.73-1.10)	0.304	0.71(0.41-1.23)	0.222	0.76(0.45-1.28)	0.3
Cerebral infarction													1.29(0.72-2.31)	0.398	0.93(0.59-1.44)	0.733	0.84(0.56-1.26)	0.395
Hyperuricemia													0.92(0.53-1.62)	0.778	1.14(0.78-1.68)	0.488	1.19(0.82-1.72)	0.364
DDM													1.02(0.97-1.06)	0.444	1.02(0.98-1.06)	0.294	1.02(0.98-1.05)	0.298
NTHF													2.68(1.48-4.84)	0.001	2.50(1.64-3.81)	<0.001	2.81(1.89-4.18)	<0.001
Hypoglycemic drugs													0.86(0.34-2.15)	0.743	0.71(0.39-1.28)	0.250	0.77(0.43-1.36)	0.364
Lipid-lowering drugs													1.01(0.52-1.94)	0.983	1.09(0.67-1.76)	0.733	1.05(0.68-1.61)	0.84
NYHA >Ⅱ													2.38(1.35-4.22)	0.003	1.91(1.27-2.87)	0.002	1.87(1.27-2.75)	0.001
HbA1c(%)													1.07(1.02-1.13)	0.007	1.15(1.00-1.32)	0.045	1.17(0.99-1.33)	0.018
BNP (pg/mL)													1.17(1.01-1.35)	0.037	1.80(1.23-2.64)	0.002	1.05(1.02-1.12)	0.118
EF(%)													1.00(0.97-1.03)	0.949	0.99(0.97-1.01)	0.485	0.99(0.97-1.01)	0.337
