# Supplementary material for: Association of triglyceride-glucose index trajectories with the risk of worsening heart failure in elderly patients with chronic heart failure and type 2 diabetes: a competing risk analysis
Source: Cardiovasc Diabetol. 2025 Mar 21;24:131. doi: 10.1186/s12933-025-02687-8 (PMC11929357; doi:10.1186/s12933-025-02687-8)
Supplement: Supplementary file 3 — Supplementary Material 3 [file 12933_2025_2687_MOESM3_ESM.xlsx]

## Sheet: Sheet1
Variables	Model 1						Model 2						Model 3
	5-year		10-year		Overall follow-up duration		5-year		10-year		Overall follow-up duration		5-year		10-year		Overall follow-up duration
	HR(95%CI)	P value	HR(95%CI)	P value	HR(95%CI)	P value	HR(95%CI)	P value	HR(95%CI)	P value	HR(95%CI)	P value	HR(95%CI)	P value	HR(95%CI)	P value	HR(95%CI)	P value
Competing Risk Cox regression
Handle extreme values
Q1
Q2	1.53(0.76-3.09)	0.232	1.34(0.80-2.24)	0.261	1.18(0.74-1.90)	0.485	1.66(0.82-3.35)	0.161	1.48(0.89-2.46)	0.132	1.31(0.82-2.09)	0.266	1.64(0.80-3.33)	0.174	1.41(0.83-2.40)	0.201	1.20(0.75-1.94)	0.444
Q3	0.94(0.43-2.05)	0.875	1.09(0.64-1.85)	0.758	0.91(0.55-1.50)	0.713	1.12(0.50-2.53)	0.783	1.48(0.85-2.57)	0.167	1.24(0.73-2.09)	0.427	1.00(0.44-2.25)	0.998	1.29(0.74-2.24)	0.376	1.15(0.98-1.94)	0.596
Q4	1.09(0.52-2.30)	0.822	1.09(0.64-1.87)	0.744	0.95(0.58-1.57)	0.853	1.39(0.63-3.07)	0.415	1.62(0.91-2.87)	0.099	1.39(0.81-2.39)	0.227	1.17(0.51-2.69)	0.713	1.36(0.76-2.45)	0.3	1.32(0.76-2.30)	0.319
Gender							1.31(0.73-2.36)	0.372	1.48(0.98-2.26)	0.065	1.49(1.00-2.23)	0.05	1.29(0.69-2.41)	0.428	1.38(0.87-2.20)	0.175	1.40(0.90-2.18)	0.138
Age							1.04(1.00-1.08)	0.052	1.01(1.01-1.02)	<0.001	1.01(1.01-1.02)	<0.001	1.05(1.01-1.10)	0.027	1.01(1.01-1.02)	<0.001	1.01(1.01-1.01)	<0.001
Smoking							1.56(0.78-3.14)	0.21	1.38(0.80-2.39)	0.247	1.23(0.71-2.11)	0.459	1.65(0.79-3.45)	0.181	1.65(0.95-2.88)	0.076	1.39(0.79-2.45)	0.26
Drinking							0.81(0.58-1.14)	0.236	0.60(0.23-1.57)	0.299	0.59(0.23-1.55)	0.286	0.74(0.50-1.10)	0.140	0.60(0.24-1.54)	0.292	0.64(0.56-1.62)	0.35
BMI (kg/m2)							0.97(0.87-1.07)	0.512	0.97(0.90-1.04)	0.368	0.97(0.90-1.04)	0.368	0.99(0.89-1.10)	0.856	0.97(0.90-1.04)	0.375	0.97(0.91-1.04)	0.404
Hypertension													1.17(0.50-2.72)	0.723	1.38(0.66-2.88)	0.395	1.11(0.98-1.25)	0.113
Arrhythmia													0.49(0.28-0.88)	0.016	0.56(0.38-0.83)	0.004	0.95(0.89-1.01)	0.073
CHD													0.99(0.47-2.09)	0.984	1.07(0.54-2.10)	0.855	1.07(0.96-1.20)	0.226
Cerebral infarction													0.98(0.56-1.71)	0.931	0.92(0.62-1.36)	0.676	0.99(0.68-1.44)	0.965
Hyperuricemia													0.64(0.34-1.21)	0.167	1.00(0.66-1.53)	0.974	0.99(0.67-1.48)	0.979
DDM													1.00(0.96-1.06)	0.806	1.01(0.98-1.05)	0.486	1.02(0.99-1.06)	0.213
NTHF													0.88(0.73-1.06)	0.188	0.65(0.39-1.08)	0.099	0.58(0.34-0.98)	0.042
Hypoglycemic drugs													1.01(0.41-2.51)	0.978	1.21(1.02-1.45)	0.034	1.69(0.77-3.71)	0.193
Lipid-lowering drugs													0.84(0.71-1.00)	0.045	1.01(0.93-1.11)	0.779	1.03(0.95-1.12)	0.466
NYHA >Ⅱ													1.49(0.83-2.65)	0.178	0.99(0.91-1.08)	0.88	1.22(0.80-1.87)	0.351
HbA1c(%)													1.12(0.91-1.67)	0.275	0.98(0.83-1.16)	0.82	0.98(0.95-1.00)	0.069
BNP (pg/mL)													1.37(0.77-2.00)	0.283	0.99(0.93-1.07)	0.854	0.98(0.66-1.46)	0.933
EF(%)													0.98(0.95-1.01)	0.243	1.00(1.00-1.01)	0.375	1.00(1.00-1.01)	0.503
No handle extreme values
Q1
Q2	1.53(0.76-3.10)	0.232	1.34(0.80-2.24)	0.260	1.18(0.74-1.90)	0.480	1.66(0.82-3.37)	0.158	1.48(0.89-2.45)	0.128	1.29(0.81-2.05)	0.276	1.61(0.79-3.28)	0.189	1.42(0.84-2.4)	0.185	1.24(0.77-1.99)	0.379
Q3	0.94(0.43-2.05)	0.875	1.09(0.64-1.85)	0.760	0.91(0.55-1.50)	0.710	1.12(0.5-2.53)	0.779	1.45(0.84-2.52)	0.183	1.21(0.72-2.04)	0.469	0.96(0.43-2.13)	0.923	1.29(0.74-2.25)	0.368	1.1(0.65-1.85)	0.73
Q4	1.09(0.52-2.30)	0.822	1.09(0.64-1.87)	0.740	0.95(0.58-1.57)	0.850	1.4(0.63-3.08)	0.409	1.6(0.91-2.82)	0.105	1.37(0.8-2.34)	0.245	0.9(0.37-2.19)	0.811	1.07(0.57-2)	0.836	0.96(0.53-1.75)	0.904
Gender							1.31(0.73-2.35)	0.367	1.51(0.99-2.29)	0.053	1.52(1.02-2.26)	0.041	1.44(0.74-2.82)	0.282	1.67(1.03-2.7)	0.037	1.66(1.05-2.63)	0.031
Age							1.04(1-1.08)	0.051	1.6(1.04-1.09)	<0.001	1.06(1.03-1.09)	<0.001	1.05(1.01-1.1)	0.024	1.66(1.03-1.1)	<0.001	1.06(1.03-1.09)	<0.001
Smoking							1.53(0.77-3.05)	0.226	1.38(0.8-2.38)	0.243	1.26(0.73-2.16)	0.401	1.87(0.91-3.85)	0.088	0.55(0.95-2.89)	0.075	1.47(0.84-2.57)	0.182
Drinking							0.58(0.17-1.92)	0.370	0.59(0.23-1.54)	0.283	0.58(0.22-1.52)	0.268	0.42(0.12-1.52)	0.186	0.55(0.21-1.39)	0.206	0.55(0.22-1.38)	0.2
BMI (kg/m2)							0.97(0.88-1.08)	0.565	0.98(0.91-1.05)	0.507	0.99(0.92-1.06)	0.701	1(0.9-1.11)	0.996	0.99(0.92-1.07)	0.892	1.01(0.94-1.08)	0.878
Hypertension													1.13(0.48-2.63)	0.779	1.34(0.65-2.79)	0.428	1.42(0.69-2.93)	0.346
Arrhythmia													0.5(0.27-0.91)	0.024	0.61(0.41-0.9)	0.014	0.68(0.47-0.99)	0.045
CHD													0.96(0.47-1.97)	0.908	1.06(0.55-2.06)	0.859	1.13(0.58-2.19)	0.723
Cerebral infarction													1.06(0.59-1.9)	0.839	1.03(0.69-1.53)	0.902	1.12(0.76-1.63)	0.57
Hyperuricemia													0.69(0.37-1.3)	0.249	1.01(0.67-1.54)	0.954	1.05(0.71-1.55)	0.822
DDM													1.03(0.99-1.08)	0.176	1.02(0.99-1.05)	0.126	1.03(1-1.06)	0.071
NTHF													0.51(0.25-1.01)	0.053	0.6(0.36-0.99)	0.047	0.54(0.32-0.91)	0.02
Hypoglycemic drugs													0.98(0.41-2.35)	0.966	1.69(0.7-1.11)	0.245	1.34(0.62-2.91)	0.451
Lipid-lowering drugs													0.42(0.23-0.77)	0.005	0.76(0.46-1.26)	0.292	0.84(0.51-1.39)	0.502
NYHA >Ⅱ													1.58(0.89-2.8)	0.115	1.17(0.75-1.83)	0.478	1.22(0.8-1.87)	0.345
HbA1c(%)													1.1(0.93-1.31)	0.275	1.11(0.98-1.26)	0.113	1.08(0.95-1.23)	0.244
BNP (pg/mL)													1.00(1.00-1.00)	0.039	1.00(1.00-1.00)	<0.001	1.00(1.00-1.00)	<0.001
EF(%)													0.98(0.95-1.01)	0.201	1.01(0.98-1.03)	0.529	1.01(0.98-1.03)	0.518
Missing values imputed dataset 1
Q1
Q2	1.53(0.76-3.10)	0.232	1.34(0.80-2.24)	0.260	1.18(0.74-1.90)	0.480	1.66(0.82-3.36)	0.158	1.47(0.89-2.47)	0.131	1.30(0.82-2.09)	0.268	1.64(0.81-3.31)	0.170	1.43(0.84-2.44)	0.184	1.23(0.76-1.97)	0.398
Q3	0.94(0.43-2.05)	0.875	1.09(0.64-1.85)	0.760	0.91(0.55-1.50)	0.710	1.13(0.50-2.54)	0.774	1.47(0.85-2.58)	0.162	1.24(0.73-2.10)	0.421	0.99(0.44-2.23)	0.984	1.31(0.75-2.28)	0.339	1.17(0.70-1.96)	0.558
Q4	1.09(0.52-2.30)	0.822	1.09(0.64-1.87)	0.740	0.95(0.58-1.57)	0.850	1.39(0.63-3.08)	0.412	1.62(0.91-2.88)	0.099	1.41(0.83-2.41)	0.209	1.18(0.52-2.72)	0.692	1.33(0.74-2.38)	0.339	1.32(0.77-2.28)	0.316
Gender							1.31(0.73-2.36)	0.369	1.49(0.98-2.26)	0.063	1.57(1.06-2.32)	0.026	1.30(0.68-2.47)	0.425	1.36(0.85-2.17)	0.202	1.44(0.93-2.24)	0.101
Age							1.04(1.00-1.08)	0.052	1.01(1.01-1.02)	<0.001	1.01(1.01-1.02)	<0.001	1.05(1.00-1.10)	0.030	1.01(1.01-1.02)	<0.001	1.01(1.01-1.01)	<0.001
Smoking							1.56(0.78-3.13)	0.212	1.38(0.80-2.39)	0.246	1.00(0.91-1.09)	0.962	1.66(0.81-3.42)	0.168	1.64(0.94-2.85)	0.080	1.01(0.92-1.11)	0.803
Drinking							0.81(0.58-1.15)	0.237	0.60(0.23-1.57)	0.300	0.66(0.25-1.74)	0.399	0.74(0.50-1.09)	0.129	0.61(0.23-1.59)	0.314	0.76(0.29-1.96)	0.568
BMI (kg/m2)							0.97(0.87-1.07)	0.496	0.97(0.90-1.04)	0.388	0.96(0.90-1.03)	0.279	1.00(0.90-1.11)	0.956	0.97(0.91-1.05)	0.466	0.97(0.90-1.04)	0.333
Hypertension													1.14(0.49-2.66)	0.764	1.37(0.66-2.84)	0.405	1.10(0.97-1.25)	0.125
Arrhythmia													0.50(0.28-0.88)	0.016	0.58(0.39-0.85)	0.006	0.96(0.90-1.01)	0.135
CHD													1.00(0.48-2.10)	0.996	1.05(0.53-2.08)	0.883	1.07(0.96-1.20)	0.242
Cerebral infarction													0.97(0.55-1.71)	0.920	0.93(0.63-1.39)	0.730	0.99(0.68-1.43)	0.939
Hyperuricemia													0.64(0.34-1.20)	0.165	0.99(0.65-1.50)	0.950	0.97(0.66-1.44)	0.897
DDM													1.00(0.96-1.06)	0.842	1.00(0.97-1.05)	0.659	1.02(0.99-1.05)	0.252
NTHF													0.88(0.73-1.06)	0.186	0.64(0.39-1.06)	0.084	0.61(0.36-1.02)	0.06
Hypoglycemic drugs													0.98(0.40-2.44)	0.974	1.20(1.00-1.43)	0.044	1.59(0.73-3.50)	0.246
Lipid-lowering drugs													0.84(0.71-0.99)	0.042	1.01(0.92-1.11)	0.823	1.03(0.95-1.12)	0.447
NYHA >Ⅱ													1.53(0.86-2.72)	0.147	0.99(0.91-1.07)	0.759	0.99(0.93-1.07)	0.889
HbA1c(%)													1.04(0.98-1.09)	0.207	1.05(0.90-1.22)	0.547	0.98(0.96-1.01)	0.226
BNP (pg/mL)													1.54(0.89-2.68)	0.120	1.09(0.73-1.63)	0.673	1.10(0.75-1.62)	0.637
EF(%)													0.99(0.96-1.02)	0.435	1.01(0.98-1.03)	0.664	1.00(0.98-1.02)	0.905
Missing values imputed dataset 2
Q1
Q2	1.53(0.76-3.10)	0.232	1.34(0.80-2.24)	0.260	1.18(0.74-1.90)	0.480	1.65(0.81-3.35)	0.164	1.47(0.89-2.45)	0.136	1.30(0.81-2.07)	0.281	1.72(0.83-3.55)	0.144	1.43(0.84-2.45)	0.191	1.20(0.74-1.93)	0.463
Q3	0.94(0.43-2.05)	0.875	1.09(0.64-1.85)	0.760	0.91(0.55-1.50)	0.710	1.13(0.50-2.54)	0.775	1.48(0.85-2.57)	0.165	1.23(0.73-2.09)	0.432	1.07(0.47-2.44)	0.865	1.33(0.76-2.34)	0.321	1.17(0.69-1.96)	0.564
Q4	1.09(0.52-2.30)	0.822	1.09(0.64-1.87)	0.740	0.95(0.58-1.57)	0.850	1.39(0.63-3.08)	0.411	1.61(0.91-2.86)	0.102	1.40(0.82-2.40)	0.218	1.24(0.54-2.87)	0.607	1.37(0.76-2.45)	0.291	1.31(0.76-2.27)	0.326
Gender							1.30(0.72-2.35)	0.382	1.48(0.97-2.26)	0.068	1.56(1.05-2.31)	0.028	1.25(0.66-2.38)	0.493	1.35(0.84-2.17)	0.208	1.44(0.93-2.23)	0.106
Age							1.04(1.00-1.08)	0.050	1.01(1.01-1.02)	<0.001	1.01(1.01-1.02)	<0.001	1.05(1.00-1.09)	0.034	1.01(1.01-1.02)	<0.001	1.01(1.01-1.02)	<0.001
Smoking							1.56(0.78-3.14)	0.208	1.39(0.81-2.40)	0.236	1.00(0.91-1.09)	0.988	1.65(0.82-3.37)	0.161	1.63(0.94-2.81)	0.083	1.02(0.92-1.12)	0.746
Drinking							0.81(0.58-1.14)	0.236	0.60(0.23-1.57)	0.300	0.66(0.25-1.74)	0.4	0.76(0.51-1.12)	0.163	0.63(0.24-1.63)	0.340	0.75(0.28-1.95)	0.551
BMI (kg/m2)							0.96(0.87-1.06)	0.453	0.97(0.90-1.04)	0.440	0.97(0.91-1.04)	0.376	0.99(0.89-1.11)	0.925	0.98(0.91-1.05)	0.534	0.97(0.91-1.04)	0.455
Hypertension													1.11(0.48-2.58)	0.811	1.36(0.65-2.82)	0.415	1.10(0.98-1.25)	0.115
Arrhythmia													0.50(0.28-0.89)	0.018	0.57(0.38-0.84)	0.004	0.95(0.90-1.01)	0.108
CHD													0.97(0.46-2.06)	0.945	1.06(0.53-2.10)	0.873	1.07(0.96-1.20)	0.221
Cerebral infarction													0.97(0.55-1.71)	0.910	0.91(0.61-1.36)	0.647	0.99(0.68-1.45)	0.971
Hyperuricemia													0.61(0.33-1.15)	0.126	0.98(0.64-1.49)	0.918	0.96(0.65-1.42)	0.831
DDM													1.01(0.96-1.06)	0.797	1.01(0.98-1.05)	0.529	1.02(0.99-1.05)	0.253
NTHF													0.87(0.51-1.06)	0.163	0.64(0.39-1.06)	0.086	0.60(0.36-1.00)	0.051
Hypoglycemic drugs													1.00(0.42-2.41)	0.995	1.21(1.01-1.44)	0.040	1.59(0.73-3.50)	0.246
Lipid-lowering drugs													0.83(0.70-0.98)	0.031	1.01(0.92-1.10)	0.836	1.03(0.95-1.12)	0.45
NYHA >Ⅱ													1.39(0.78-2.48)	0.266	0.97(0.90-1.06)	0.511	1.10(0.72-1.68)	0.651
HbA1c(%)													1.09(0.90-1.33)	0.374	0.99(0.84-1.17)	0.908	0.98(0.95-1.01)	0.133
BNP (pg/mL)													1.98(1.15-3.40)	0.014	1.22(0.82-1.82)	0.326	1.15(0.78-1.69)	0.483
EF(%)													0.99(0.96-1.02)	0.57	1.00(1.00-1.01)	0.329	1.00(0.98-1.02)	0.873
