# Supplementary material for: Association of triglyceride-glucose index trajectories with the risk of worsening heart failure in elderly patients with chronic heart failure and type 2 diabetes: a competing risk analysis
Source: Cardiovasc Diabetol. 2025 Mar 21;24:131. doi: 10.1186/s12933-025-02687-8 (PMC11929357; doi:10.1186/s12933-025-02687-8)
Supplement: Supplementary file 4 — Supplementary Material 4 [file 12933_2025_2687_MOESM4_ESM.xlsx]

## Sheet: Sheet1
Variables	Model 1						Model 2						Model 3
	5-year		10-year		Overall follow-up duration		5-year		10-year		Overall follow-up duration		5-year		10-year		Overall follow-up duration
	HR(95%CI)	P value	HR(95%CI)	P value	HR(95%CI)	P value	HR(95%CI)	P value	HR(95%CI)	P value	HR(95%CI)	P value	HR(95%CI)	P value	HR(95%CI)	P value	HR(95%CI)	P value
Cox proportional hazards regression
Handle extreme values
Q1
Q2	1.58(0.84-2.97)	0.159	1.37(0.88-2.14)	0.167	1.23(0.81-1.87)	0.321	1.69(0.90-3.19)	0.105	1.47(0.94-2.31)	0.090	1.30(0.86-1.97)	0.221	1.69(0.88-3.25)	0.116	1.43(0.91-2.26)	0.120	1.25(0.82-1.91)	0.303
Q3	0.81(0.39-1.69)	0.576	1.14(0.72-1.80)	0.581	0.99(0.64-1.54)	0.979	0.92(0.44-1.93)	0.826	1.43(0.89-2.28)	0.135	1.24(0.80-1.93)	0.339	0.90(0.42-1.90)	0.775	1.44(0.90-2.32)	0.131	1.31(0.83-2.05)	0.248
Q4	1.54(0.82-2.91)	0.178	1.72(1.12-2.64)	0.013	1.60(1.07-2.40)	0.021	1.83(0.95-3.53)	0.070	2.26(1.45-3.53)	<0.001	2.03(1.34-3.08)	<0.001	1.68(0.84-3.34)	0.140	1.99(1.56-3.14)	0.003	1.87(1.22-2.88)	0.004
Gender							1.11(0.66-1.86)	0.691	1.20(0.85-1.70)	0.294	1.18(0.85-1.64)	0.314	1.11(0.65-1.89)	0.713	1.25(0.87-1.78)	0.221	1.25(0.89-1.76)	0.197
Age							1.03(0.99-1.06)	0.108	1.03(1.02-1.05)	<0.001	1.03(1.02-1.04)	<0.001	1.04(1.00-1.07)	0.034	1.04(1.02-1.05)	<0.001	1.04(1.02-1.05)	<0.001
Smoking							1.28(0.67-2.45)	0.461	1.50(0.97-2.33)	0.071	1.42(0.92-2.18)	0.11	1.44(0.73-2.82)	0.293	1.72(1.09-2.71)	0.019	1.53(0.98-2.38)	0.059
Drinking							0.62(0.21-1.79)	0.388	0.72(0.35-1.46)	0.360	0.72(0.35-1.48)	0.377	0.56(0.18-1.71)	0.309	0.71(0.34-1.49)	0.365	0.74(0.35-1.53)	0.412
BMI (kg/m2)							0.94(0.87-1.01)	0.107	0.96(0.91-1.02)	0.149	0.99(0.96-1.02)	0.651	0.95(0.87-1.03)	0.233	0.96(0.91-1.01)	0.138	1.00(0.96-1.03)	0.767
Hypertension													1.05(0.53-2.08)	0.897	1.09(0.66-1.80)	0.746	1.16(0.71-1.91)	0.557
Arrhythmia													0.69(0.42-1.11)	0.127	0.84(0.91-1.15)	0.177	0.93(0.69-1.27)	0.655
CHD													0.68(0.36-1.27)	0.228	0.75(0.78-1.19)	0.221	0.80(0.51-1.26)	0.345
Cerebral infarction													1.05(0.63-1.73)	0.862	0.89(0.64-1.25)	0.497	0.89(0.65-1.23)	0.489
Hyperuricemia													0.84(0.49-1.42)	0.516	1.16(0.83-1.63)	0.388	1.16(0.83-1.60)	0.37
DDM													1.02(0.98-1.06)	0.350	1.03(1.00-1.06)	0.057	1.03(1.00-1.06)	0.030
NTHF													0.70(0.39-1.23)	0.210	0.91(0.61-1.34)	0.620	0.85(0.58-1.24)	0.389
Hypoglycemic drugs													1.27(0.52-3.08)	0.596	2.12(1.01-4.45)	0.047	1.55(0.82-2.95)	0.18
Lipid-lowering drugs													0.49(0.29-0.82)	0.007	0.79(0.54-1.15)	0.215	0.83(0.58-1.20)	0.322
NYHA >Ⅱ													1.25(0.75-2.08)	0.388	1.32(0.94-1.85)	0.112	1.38(0.99-1.91)	0.055
HbA1c(%)													1.07(0.90-1.28)	0.431	1.08(0.96-1.22)	0.181	1.06(0.94-1.19)	0.35
BNP (pg/mL)													2.21(1.42-3.46)	<0.001	1.16(0.96-1.40)	0.126	1.42(1.05-1.92)	0.021
EF(%)													0.99(0.97-1.02)	0.677	1.00(0.99-1.02)	0.674	1.00(0.98-1.02)	0.772
No handle extreme values
Q1
Q2	1.58(0.84-2.97)	0.159	1.37(0.88-2.14)	0.167	1.23(0.81-1.87)	0.321	1.69(0.89-3.19)	0.106	1.45(0.93-2.28)	0.101	1.29(0.85-1.96)	0.232	1.65(0.85-3.18)	0.137	1.36(0.87-2.15)	0.181	1.19(0.78-1.82)	0.415
Q3	0.81(0.39-1.69)	0.576	1.14(0.72-1.80)	0.581	0.99(0.64-1.54)	0.979	0.91(0.44-1.92)	0.812	1.41(0.88-2.25)	0.150	1.24(0.79-1.92)	0.350	0.78(0.37-1.67)	0.527	1.31(0.81-2.11)	0.265	1.18(0.75-1.86)	0.466
Q4	1.54(0.82-2.91)	0.178	1.72(1.12-2.64)	0.013	1.60(1.07-2.40)	0.021	1.83(0.95-3.53)	0.071	2.21(1.42-3.44)	<0.001	2.00(1.32-3.03)	0.001	1.49(0.75-2.96)	0.59	1.89(1.19-3)	0.007	1.78(1.15-2.75)	0.010
Gender							1.12(0.67-1.87)	0.671	1.21(0.86-1.71)	0.281	1.18(0.85-1.64)	0.310	1.11(0.64-1.93)	0.709	1.28(0.89-1.86)	0.185	1.27(0.89-1.8)	0.185
Age							1.03(0.93-1.13)	0.554	1.05(1-1.1)	0.034	1.05(1-1.09)	0.033	1.02(0.93-1.13)	0.643	1.05(1-1.1)	0.041	1.05(1-1.09)	0.060
Smoking							1.28(0.67-2.45)	0.463	1.48(0.95-2.31)	0.082	1.39(0.9-2.15)	0.133	1.51(0.77-2.98)	0.233	1.65(1.04-2.61)	0.032	1.51(0.97-2.36)	0.071
Drinking							0.63(0.22-1.84)	0.401	0.72(0.35-1.47)	0.370	0.73(0.36-1.48)	0.379	0.55(0.18-1.68)	0.298	1.79(0.38-1.64)	0.520	0.77(0.37-1.59)	0.478
BMI (kg/m2)							0.95(0.88-1.02)	0.169	0.97(0.92-1.02)	0.283	0.99(0.94-1.04)	0.705	0.95(0.88-1.02)	0.169	1.97(0.92-1.02)	0.198	0.99(0.94-1.04)	0.627
Hypertension													1.1(0.55-2.18)	0.795	1.05(0.63-1.74)	0.858	1.13(0.69-1.87)	0.629
Arrhythmia													0.67(0.41-1.08)	0.103	0.87(0.63-1.2)	0.384	0.96(0.71-1.31)	0.804
CHD													0.61(0.32-1.15)	0.129	0.7(0.44-1.12)	0.137	0.79(0.5-1.25)	0.309
Cerebral infarction													1.11(0.67-1.83)	0.693	0.95(0.68-1.34)	0.782	0.94(0.69-1.3)	0.727
Hyperuricemia													0.89(0.53-1.51)	0.670	1.15(0.82-1.62)	0.423	1.18(0.85-1.63)	0.329
DDM													1.24(0.75-2.05)	0.412	1.29(0.92-1.81)	0.144	1.37(0.99-1.6)	0.056
NTHF													1.48(0.61-3.59)	0.389	2.26(1.08-4.76)	0.031	1.69(0.89-3.21)	0.111
Hypoglycemic drugs													0.65(0.37-1.16)	0.149	0.87(0.59-1.28)	0.482	0.84(0.58-1.23)	0.367
Lipid-lowering drugs													0.48(0.89-0.81)	0.006	0.77(0.53-1.13)	0.189	0.84(0.58-1.22)	0.362
NYHA >Ⅱ													1.03(0.99-1.07)	0.137	1.03(1.01-1.06)	0.011	1.03(1.01-1.06)	0.004
HbA1c(%)													1.28(0.75-2.16)	0.363	1.2(0.84-1.71)	0.317	1.14(0.81-1.6)	0.449
BNP (pg/mL)													1.91(1.05-3.48)	0.034	1.75(1.18-2.59)	0.006	1.48(1.03-2.13)	0.035
EF(%)													0.98(0.96-1)	0.065	1(0.98-1.02)	0.967	1(0.98-1.02)	0.946
