# Supplementary material for: Association of triglyceride-glucose index trajectories with the risk of worsening heart failure in elderly patients with chronic heart failure and type 2 diabetes: a competing risk analysis
Source: Cardiovasc Diabetol. 2025 Mar 21;24:131. doi: 10.1186/s12933-025-02687-8 (PMC11929357; doi:10.1186/s12933-025-02687-8)
Supplement: Supplementary file 5 — Supplementary Material 5 [file 12933_2025_2687_MOESM5_ESM.xlsx]

## Sheet: sheet
Subgroup	n (%)	Quartile	WHF			Overall mortality
			Overall follow-up duration
			HR(95%CI)	P value	P for interaction	HR(95%CI)	P value	P for interaction
Gender					0.673			0.202
Female	186(39.9)	T1	1.05(0.56-1.99)	0.871
		T2	1.4(0.77-2.55)	0.266		1.81(0.86-3.82)	0.117
		T3				3.4(1.6-7.23)	0.001
Male	280(60.1)	T1	0.84(0.48-1.46)	0.531
		T2	1.63(0.88-3.05)	0.122		1.27(0.84-1.91)	0.252
		T3			0.646	1.54(0.94-2.52)	0.087
Age								0.402
< 80	241(51.7)	T1
		T2	0.99(0.6-1.62)	0.963		1.49(0.91-2.43)	0.112
		T3	1.56(0.94-2.58)	0.084		2.45(1.47-4.09)	0.001
≥ 80	225(48.3)	T1
		T2	0.63(0.29-1.35)	0.237		1.16(0.71-1.92)	0.551
		T3	1.51(0.66-3.47)	0.33		1.42(0.77-2.6)	0.261
Hypertension					0.192			0.809
No	72(15.5)	T1
		T2	1.56(0.67-3.66)	0.307		1.41(0.53-3.7)	0.49
		T3	1.35(0.41-4.41)	0.617		1.3(0.33-5.05)	0.709
Yes	394(84.5)	T1
		T2	0.72(0.44-1.16)	0.179		1.24(0.86-1.8)	0.255
		T3	1.57(0.99-2.5)	0.055		1.87(1.25-2.78)	0.002
CKD					0.959			0.122
No	257(55.2)	T1
		T2	0.91(0.51-1.61)	0.748		1.36(0.83-2.22)	0.228
		T3	1.58(0.84-2.98)	0.157		1.19(0.62-2.26)	0.6
Yes	209(44.8)	T1
		T2	0.83(0.46-1.52)	0.547		1.07(0.66-1.74)	0.78
		T3	1.35(0.75-2.42)	0.32		2.07(1.27-3.39)	0.004
Hyperlipidemia					0.944			0.235
No	310(66.5)	T1
		T2	0.84(0.51-1.37)	0.476		1.09(0.73-1.64)	0.665
		T3	1.39(0.79-2.45)	0.256		1.79(1.13-2.83)	0.013
Yes	156(33.5)	T1
		T2	0.9(0.41-1.94)	0.78		2.31(1.06-5.06)	0.036
		T3	1.81(0.93-3.53)	0.082		3.03(1.34-6.82)	0.008
Drugs for the treatment of HF					0.091			0.437
No	114(24.5)	T1
		T2	0.91(0.37-2.25)	0.832		1.38(0.61-3.11)	0.443
		T3	2.93(1.39-6.19)	0.005		2.54(1.07-6.04)	0.034
Yes	352(75.5)	T1
		T2	0.84(0.52-1.34)	0.463		1.27(0.86-1.88)	0.222
		T3	1.13(0.66-1.92)	0.66		1.66(1.08-2.56)	0.021
Hypoglycemic drugs					0.56			0.124
No	50(121.6)	T1
		T2	1.45(0.47-4.43)	0.518		4.95(1.04-23.51)	0.044
		T3	2.45(0.58-10.34)	0.222		1.96(0.17-22.34)	0.587
Yes	412(88.4)	T1
		T2	0.79(0.51-1.25)	0.316		1.13(0.79-1.62)	0.499
		T3	1.43(0.91-2.24)	0.121		1.71(1.16-2.51)	0.006
NTHF					0.503			0.031
No	344(73.8)	T1
		T2	0.66(0.37-1.19)	0.166		1.07(0.73-1.56)	0.743
		T3	1.34(0.77-2.33)	0.307		1.4(0.91-2.15)	0.123
Yes	122(26.2)	T1
		T2	0.97(0.53-1.79)	0.933		2.28(1-5.18)	0.049
		T3	2.36(1.18-4.72)	0.016		4.66(2-10.89)	<0.001
NTDM					0.238			0.587
No	279(59.9)	T1
		T2	0.85(0.49-1.48)	0.568		1.18(0.8-1.76)	0.403
		T3	1.94(1.12-3.37)	0.018		1.68(1.06-2.65)	0.026
Yes	187(40.1)	T1
		T2	0.88(0.47-1.63)	0.682		1.37(0.66-2.81)	0.397
		T3	1.06(0.53-2.12)	0.868		2.53(1.25-5.14)	0.01
Lipid-lowering drugs					0.969			0.5
No	102(21.9)	T1
		T2	0.82(0.36-1.84)	0.625		1.96(0.92-4.17)	0.081
		T3	1.5(0.59-3.36)	0.448		2.71(1.15-6.35)	0.022
Yes	364(78.1)	T1
		T2	0.89(0.55-1.44)	0.635		1.12(0.75-1.66)	0.577
		T3	1.57(0.96-2.57)	0.075		1.67(1.09-2.55)	0.018
NYHA classification					0.057			0.228
≤ 2	312(67.0)	T1
		T2	0.54(0.29-1.02)	0.058		1(0.65-1.54)	0.994
		T3	1.24(0.67-2.27)	0.493		1.57(0.99-2.49)	0.053
>2	154(33.0)	T1
		T2	1.49(0.85-2.62)	0.162		1.83(1-3.36)	0.052
		T3	2.13(1..16-3.94)	0.015		2.61(1.32-5.16)	0.006
BMI					0.506			0.264
< 27	367(78.8)	T1
		T2	0.93(0.58-1.48)	0.766		1.31(0.89-1.94)	0.177
		T3	1.76(1.08-2.89)	0.025		2.12(1.39-3.23)	<0.001
≥ 27	99(21.2)	T1
		T2	0.68(0.25-1.88)	0.457		0.9(0.42-1.93)	0.789
		T3	0.94(0.38-2.31)	0.889		0.93(0.39-2.25)	0.88
HbA1c					0.669			0.297
< 6.5	217(46.6)	T1
		T2	1.08(0.56-2.06)	0.826		1.1(0.66-1.82)	0.721
		T3	1.06(0.31-3.63)	0.932		0.92(0.33-2.62)	0.883
≥ 6.5	50(10.7)	T1
		T2	0.81(0.47-1.41)	0.452		1.4(0.86-2.29)	0.18
		T3	0.94(0.85-2.23)	0.193		2.01(1.23-2.39)	0.005
