# Supplementary material for: Association of triglyceride-glucose index trajectories with the risk of worsening heart failure in elderly patients with chronic heart failure and type 2 diabetes: a competing risk analysis
Source: Cardiovasc Diabetol. 2025 Mar 21;24:131. doi: 10.1186/s12933-025-02687-8 (PMC11929357; doi:10.1186/s12933-025-02687-8)
Supplement: Supplementary file 6 — Supplementary Material 6 [file 12933_2025_2687_MOESM6_ESM.xlsx]

## Sheet: Sheet1
Variables	Model 1						Model 2						Model 3
	5-year		10-year		Overall follow-up duration		5-year		10-year		Overall follow-up duration		5-year		10-year		Overall follow-up duration
	HR(95%CI)	P value	HR(95%CI)	P value	HR(95%CI)	P value	HR(95%CI)	P value	HR(95%CI)	P value	HR(95%CI)	P value	HR(95%CI)	P value	HR(95%CI)	P value	HR(95%CI)	P value
Cox proportional hazards model									Cox proportional hazards model
T1
T2	0.58(0.30-1.10)	0.094	0.84(0.65-1.29)	0.421	0.87(0.58-1.31)	0.507	1.00(0.90-0.97)	0.988	0.89(0.57-1.38)	0.592	0.92(0.61-1.41)	0.714	0.83(0.66-1.04)	0.106	0.73(0.46-1.16)	0.180	0.74(0.47-1.15)	0.179
T3	1.35(0.76-2.41)	0.311	1.56(1.01-2.41)	0.045	1.51(0.98-2.32)	0.059	1.09(0.98-1.03)	0.106	1.55(1.00-2.40)	0.050	1.50(0.97-2.31)	0.067	1.17(0.98-1.40)	0.091	1.61(1.02-2.55)	0.040	1.54(0.98-2.42)	0.061
Gender							0.64(0.43-3.11)	0.036	0.70(0.46-1.06)	0.093	0.64(0.43-0.97)	0.034	0.96(0.53-1.74)	0.897	0.81(0.53-1.24)	0.335	0.77(0.51-1.17)	0.23
Age							1.01(0.98-1.94)	0.674	1.00(0.98-1.03)	0.957	1.00(0.98-1.03)	0.717	1.02(0.98-1.06)	0.298	1.03(1.00-1.06)	0.039	1.03(1.00-1.06)	0.022
Smoking							1.88(1.13-1.05)	0.015	2.04(1.22-3.42)	0.007	2.14(1.29-3.54)	0.003	1.30(0.62-2.69)	0.486	1.73(1.00-2.98)	0.050	1.90(1.12-3.24)	0.018
Drinking							0.99(0.50-2.03)	0.967	1.03(0.52-2.03)	0.935	0.99(0.50-1.96)	0.986	0.60(0.19-1.87)	0.381	0.95(0.46-1.64)	0.887	0.87(0.43-1.77)	0.698
BMI (kg/m2)							0.99(0.93-1.07)	0.660	0.98(0.93-1.05)	0.599	0.98(0.92-1.03)	0.418	0.98(0.89-1.07)	0.642	0.97(0.91-1.04)	0.364	0.97(0.91-1.03)	0.264
Hypertension													0.53(0.28-1.01)	0.053	0.57(0.35-0.93)	0.023	0.62(0.39-1.00)	0.051
Arrhythmia													1.13(0.71-1.06)	0.152	1.37(0.93-2.02)	0.115	1.09(1.02-1.17)	0.011
CHD													0.85(0.65-1.96)	0.659	0.62(0.38-1.03)	0.063	0.67(0.41-1.08)	0.101
Cerebral infarction													1.40(0.78-2.53)	0.262	0.97(0.63-1.5)	0.902	0.86(0.57-1.31)	0.488
Hyperuricemia													0.77(0.43-1.40)	0.398	1.13(0.76-1.68)	0.554	1.16(0.79-1.70)	0.444
DDM													1.02(0.97-1.07)	0.504	1.03(0.99-1.06)	0.120	1.03(0.99-1.06)	0.111
NTHF													2.30(1.32-4.00)	0.003	2.26(1.53-3.35)	<0.001	2.52(1.72-3.68)	<0.001
Hypoglycemic drugs													0.97(0.39-2.42)	0.951	0.76(0.42-1.40)	0.382	0.84(0.57-1.51)	0.563
Lipid-lowering drugs													0.88(0.46-1.66)	0.690	0.95(0.60-1.50)	0.824	0.92(0.59-1.42)	0.695
NYHA >Ⅱ													2.61(1.49-4.57)	0.001	2.33(1.57-3.48)	<0.001	2.19(1.49-3.22)	<0.001
HbA1c(%)													1.06(1.00-1.13)	0.034	1.17(1.02-1.35)	0.025	1.18(1.03-1.35)	0.014
BNP (pg/mL)													2.06(1.27-3.35)	0.004	1.92(1.34-2.74)	<0.001	1.08(1.01-1.15)	0.017
EF(%)													1.00(0.98-1.03)	0.979	0.99(0.97-1.01)	0.308	0.99(0.96-1.01)	0.18
Competing Risk Model
Handle extreme values
T1
T2	1.73(0.90-3.32)	0.097	1.16(0.76-1.79)	0.489	1.12(0.75-1.69)	0.578	1.19(0.96-1.47)	0.118	1.06(0.68-1.66)	0.786	1.02(0.67-1.55)	0.932	1.19(0.95-1.49)	0.132	1.18(0.74-1.88)	0.476	1.18(0.77-1.83)	0.446
T3	2.28(1.16-4.50)	0.017	1.68(1.07-2.65)	0.024	1.54(0.99-2.40)	0.055	1.36(1.10-1.69)	0.005	1.52(0.94-2.43)	0.086	1.37(0.86-2.18)	0.185	1.37(1.10-1.71)	0.005	1.78(1.10-2.88)	0.02	1.67(1.04-2.68)	0.034
Gender							0.90(0.78-1.69)	0.753	0.66(0.42-1.02)	0.063	0.60(0.39-0.92)	0.019	0.96(0.52-1.78)	0.904	0.77(0.50-1.18)	0.226	0.73(0.48-1.10)	0.129
Age							1.00(0.96-1.03)	0.805	0.99(0.97-1.02)	0.685	1.00(0.97-1.02)	0.888	1.02(0.97-1.06)	0.477	1.01(0.98-1.05)	0.339	1.02(0.99-1.05)	0.261
Smoking							1.56(0.75-3.25)	0.235	1.88(1.11-3.21)	0.02	1.97(1.17-3.33)	0.011	1.19(0.57-2.46)	0.645	1.34(0.76-2.38)	0.313	1.39(0.78-2.46)	0.265
Drinking							0.71(0.23-2.23)	0.562	1.13(0.58-2.18)	0.719	1.09(0.56-2.13)	0.789	0.67(0.19-2.33)	0.524	1.16(0.58-2.31)	0.669	1.09(0.54-2.22)	0.805
BMI (kg/m2)							0.99(0.91-1.08)	0.833	1.00(0.94-1.06)	0.901	0.99(0.93-1.05)	0.721	0.98(0.89-1.07)	0.649	0.97(0.91-1.03)	0.339	0.96(0.90-1.02)	0.199
Hypertension													0.54(0.28-1.02)	0.059	0.63(0.39-1.03)	0.064	0.68(0.42-1.12)	0.132
Arrhythmia													1.19(0.69-2.07)	0.533	1.53(1.04-2.25)	0.031	1.12(1.05-1.20)	0.001
CHD													0.87(0.71-1.07)	0.2	0.72(0.42-1.26)	0.254	0.74(0.43-1.27)	0.279
Cerebral infarction													1.36(0.75-2.48)	0.316	0.95(0.62-1.46)	0.809	0.89(0.59-1.35)	0.586
Hyperuricemia													0.82(0.46-1.47)	0.5	1.15(0.78-1.70)	0.485	1.15(0.79-1.68)	0.475
DDM													1.02(0.97-1.07)	0.496	1.02(0.98-1.05)	0.331	1.02(0.98-1.05)	0.327
NTHF													2.31(1.24-4.30)	0.008	2.27(1.49-3.46)	<0.001	2.50(1.67-3.75)	<0.001
Hypoglycemic drugs													0.94(0.37-2.41)	0.895	0.74(0.40-3.37)	0.338	0.75(0.42-1.34)	0.334
Lipid-lowering drugs													0.99(0.51-1.92)	0.971	1.09(0.68-1.76)	0.725	1.04(0.66-1.62)	0.871
NYHA >Ⅱ													2.50(1.42-4.43)	0.002	2.09(1.40-3.11)	<0.001	1.95(1.33-2.86)	0.001
HbA1c(%)													1.06(1.01-1.12)	0.022	1.16(1.02-1.33)	0.029	1.18(1.03-1.34)	0.015
BNP (pg/mL)													1.99(1.18-3.36)	0.01	1.71(1.17-2.49)	0.005	1.65(1.14-2.38)	0.007
LVEF(%)													1.00(0.97-1.04)	0.898	0.99(0.97-1.02)	0.482	0.99(0.97-1.01)	0.45
No handle extreme values
T1
T2	1.53(0.84-2.80)	0.165	1.16(0.77-1.75)	0.473	1.12(0.76-1.67)	0.559	1.72(0.88-3.37)	0.114	1.06(0.68-1.65)	0.796	1.02(0.67-1.55)	0.944	1.77(0.87-3.61)	0.117	1.15(0.73-1.81)	0.554	1.12(0.73-1.72)	0.592
T3	1.91(0.96-3.79)	0.065	1.57(0.98-2.52)	0.061	1.45(0.91-2.31)	0.115	2.2(1.1-4.41)	0.026	1.5(0.93-2.41)	0.094	1.36(0.85-2.16)	0.198	2.32(1.12-4.79)	0.024	1.71(1.05-2.8)	0.032	1.59(0.98-2.57)	0.059
Gender							0.89(0.48-1.66)	0.708	0.696(0.42-1.02)	0.063	0.6(0.39-0.92)	0.019	0.86(0.45-1.63)	0.637	0.7(0.46-1.08)	0.111	0.66(0.43-1)	0.048
Age							0.99(0.96-1.03)	0.784	1(0.97-1.02)	0.723	1(0.97-1.02)	0.921	1.02(0.98-1.07)	0.377	1.02(0.99-1.05)	0.257	1.02(0.99-1.05)	0.165
Smoking							1.6(0.76-3.35)	0.216	1.92(1.13-3.27)	0.017	2(1.18-3.39)	0.01	1.23(0.57-2.7)	0.597	1.36(0.75-2.47)	0.305	1.43(0.8-2.57)	0.231
Drinking							0.7(0.22-2.18)	0.534	1.12(0.58-2.18)	0.733	1.09(0.56-2.13)	0.796	0.62(0.18-2.19)	0.459	1.19(0.59-2.44)	0.624	1.17(0.57-2.39)	0.673
BMI (kg/m2)							1(0.93-1.08)	0.961	1.01(0.96-1.07)	0.729	1(0.95-1.06)	0.912	0.99(0.91-1.08)	0.804	0.99(0.94-1.05)	0.781	0.98(0.93-1.04)	0.514
Hypertension													0.69(0.36-1.32)	0.261	0.73(0.44-1.19)	0.206	0.78(0.48-1.29)	0.339
Arrhythmia													1.17(0.67-2.03)	0.588	1.45(0.98-2.16)	0.064	1.55(1.06-2.29)	0.026
CHD													0.5(0.24-1.04)	0.064	0.73(0.42-1.28)	0.064	0.74(0.43-1.27)	0.27
Cerebral infarction													1.36(0.74-2.5)	0.317	0.91(0.6-1.38)	0.278	0.86(0.57-1.29)	0.463
Hyperuricemia													0.92(0.52-1.63)	0.783	1.19(0.81-1.74)	0.649	1.2(0.83-1.73)	0.335
DDM													0.99(0.94-1.03)	0.51	0.99(0.96-1.02)	0.278	0.99(0.96-1.02)	0.41
NTHF													2.14(1.14-4.02)	0.017	2.2(1.46-3.32)	0.649	2.35(1.59-3.48)	<0.001
Hypoglycemic drugs													1.32(0.52-3.37)	0.555	0.88(0.48-1.6)	0.381	0.9(0.51-1.57)	0.703
Lipid-lowering drugs													1.05(0.54-2.04)	0.89	1.16(0.73-1.84)	0.416	1.11(0.72-1.7)	0.648
NYHA >Ⅱ													2.6(1.51-4.49)	0.001	2.26(1.55-3.28)	<0.001	2.12(1.48-3.03)	<0.001
HbA1c(%)													1.06(0.94-1.19)	0.313	1.09(1-1.19)	0.047	1.1(1.01-1.19)	0.035
BNP (pg/mL)													1(1-1)	0.297	1.00(1.00-1.00)	0.941	1.00(1.00-1.00)	0.851
LVEF(%)													0.98(0.95-1.01)	0.21	0.98(0.96-1)	0.057	0.98(0.96-1)	0.038
Missing values imputed dataset 1
T1
T2	1.53(0.84-2.80)	0.165	1.16(0.77-1.75)	0.473	1.12(0.76-1.67)	0.559	1.16(0.96-1.41)	0.128	1.07(0.70-1.62)	0.767	1.02(0.68-1.53)	0.923	1.22(0.99-1.50)	0.058	1.33(0.86-2.06)	0.198	1.25(0.82-1.89)	0.300
T3	1.91(0.96-3.79)	0.065	1.57(0.98-2.52)	0.061	1.45(0.91-2.31)	0.115	1.30(1.05-1.60)	0.014	1.44(0.88-2.34)	0.145	1.30(0.81-2.11)	0.278	1.37(1.10-1.70)	0.005	1.96(1.19-3.24)	0.008	1.81(1.11-2.94)	0.017
Gender							0.89(0.48-1.66)	0.706	0.65(0.42-1.01)	0.056	0.59(0.39-0.91)	0.017	1.03(0.56-1.90)	0.934	0.80(0.52-1.24)	0.321	0.75(0.50-1.13)	0.164
Age							0.99(0.96-1.03)	0.713	0.99(0.97-1.02)	0.648	1.00(0.97-1.02)	0.854	1.01(0.97-1.06)	0.534	1.01(0.98-1.04)	0.468	1.01(0.98-1.04)	0.420
Smoking							1.57(0.75-3.30)	0.230	1.91(1.12-3.25)	0.017	1.99(1.18-3.37)	0.01	1.19(0.57-2.50)	0.647	1.30(0.73-2.31)	0.372	1.42(0.81-2.52)	0.223
Drinking							0.73(0.24-2.24)	0.580	1.13(0.59-2.18)	0.712	1.10(0.57-2.13)	0.78	0.73(0.20-2.64)	0.631	1.28(0.62-2.65)	0.501	1.08(0.52-2.26)	0.830
BMI (kg/m2)							1.00(0.92-1.08)	0.918	1.00(0.95-1.06)	0.935	1.00(0.94-1.05)	0.875	0.99(0.90-1.09)	0.804	0.98(0.92-1.04)	0.483	0.96(0.91-1.03)	0.26
Hypertension													0.59(0.31-1.15)	0.120	0.68(0.42-1.10)	0.117	0.72(0.44-1.17)	0.185
Arrhythmia													1.25(0.73-2.14)	0.411	1.60(1.10-2.34)	0.015	1.12(1.05-1.20)	<0.001
CHD													0.85(0.69-1.04)	0.114	0.68(0.39-1.17)	0.159	0.71(0.42-1.19)	0.190
Cerebral infarction													1.38(0.75-2.54)	0.300	0.93(0.60-1.44)	0.748	0.85(0.57-1.29)	0.450
Hyperuricemia													0.85(0.47-1.52)	0.579	1.19(0.80-1.77)	0.39	1.23(0.84-1.80)	0.280
DDM													1.02(0.97-1.07)	0.444	1.02(0.98-1.06)	0.267	1.02(0.99-1.05)	0.280
NTHF													2.37(1.29-4.36)	0.005	2.37(1.56-3.59)	<0.001	2.68(1.81-3.97)	<0.001
Hypoglycemic drugs													0.94(0.37-2.78)	0.894	0.80(0.43-1.49)	0.486	0.84(0.46-1.50)	0.539
Lipid-lowering drugs													1.00(0.51-1.97)	0.999	1.06(0.66-1.72)	0.800	1.06(0.69-1.63)	0.800
NYHA >Ⅱ													2.08(1.17-3.70)	0.013	1.68(1.13-2.50)	0.011	1.65(1.12-2.41)	0.010
HbA1c(%)													1.05(0.99-1.11)	0.077	1.10(0.95-1.37)	0.192	1.13(0.98-1.13)	0.090
BNP (pg/mL)													2.27(1.34-3.84)	0.002	1.94(1.32-2.86)	0.001	1.06(1.00-1.29)	0.045
EF(%)													1.00(0.97-1.04)	0.833	0.99(0.97-1.02)	0.584	0.99(0.97-1.01)	0.45
Missing values imputed dataset 2
T1
T2	1.53(0.84-2.80)	0.165	1.16(0.77-1.75)	0.473	1.12(0.76-1.67)	0.559	1.16(0.96-1.41)	0.129	1.07(0.70-1.62)	0.769	1.02(0.68-1.53)	0.925	1.19(0.98-1.46)	0.086	1.26(0.81-1.94)	0.301	1.21(0.80-1.84)	0.361
T3	1.91(0.96-3.79)	0.065	1.57(0.98-2.52)	0.061	1.45(0.91-2.31)	0.115	1.30(1.05-1.60)	0.014	1.44(0.88-2.34)	0.146	1.30(0.81-2.11)	0.278	1.37(1.10-1.69)	0.005	1.98(1.21-3.25)	0.007	1.84(1.14-2.97)	0.013
Gender							0.89(0.48-1.65)	0.708	0.65(0.42-1.01)	0.056	0.59(0.39-0.91)	0.017	0.93(0.51-1.71)	0.821	0.76(0.50-1.16)	0.201	0.71(0.48-1.07)	0.101
Age							0.99(0.96-1.03)	0.718	0.99(0.97-1.02)	0.648	1.00(0.97-1.02)	0.859	1.01(0.97-1.05)	0.605	1.01(0.98-1.04)	0.463	1.01(0.98-1.04)	0.38
Smoking							1.58(1.76-3.30)	0.220	1.91(1.13-3.25)	0.016	2.00(1.19-3.37)	0.009	1.22(0.58-2.57)	0.604	1.30(0.73-2.31)	0.380	1.44(0.81-2.57)	0.219
Drinking							0.73(0.24-2.24)	0.579	1.13(0.59-2.18)	0.713	1.10(0.57-2.13)	0.781	0.67(0.19-2.35)	0.535	1.26(0.63-2.54)	0.513	1.10(0.53-2.26)	0.801
BMI (kg/m2)							1.00(0.92-1.09)	0.984	1.00(0.95-1.06)	0.895	1.00(0.94-1.05)	0.911	0.98(0.88-1.07)	0.621	0.97(0.91-1.03)	0.327	0.96(0.90-1.02)	0.185
Hypertension													0.58(0.29-1.13)	0.109	0.65(0.40-1.07)	0.094	0.70(0.42-1.15)	0.16
Arrhythmia													1.20(0.70-2.06)	0.499	1.59(1.09-2.33)	0.017	1.12(1.05-1.20)	<0.001
CHD													0.86(0.70-1.06)	0.148	0.70(0.40-1.21)	0.197	0.73(0.43-1.24)	0.241
Cerebral infarction													1.35(0.75-2.45)	0.321	0.94(0.61-1.46)	0.793	0.85(0.57-1.28)	0.445
Hyperuricemia													0.86(0.49-1.52)	0.602	1.14(0.77-1.68)	0.514	1.17(0.80-1.70)	0.417
DDM													1.02(0.97-1.06)	0.540	1.01(0.98-1.05)	0.416	1.01(0.98-1.05)	0.395
NTHF													2.50(1.37-4.56)	0.003	2.38(1.57-3.62)	<0.001	2.69(1.81-3.99)	<0.001
Hypoglycemic drugs													0.99(0.40-2.46)	0.975	0.76(0.42-1.39)	0.379	0.81(0.46-1.42)	0.453
Lipid-lowering drugs													1.00(0.52-1.91)	0.989	1.09(0.68-1.75)	0.729	1.06(0.69-1.63)	0.793
NYHA >Ⅱ													2.24(1.28-3.92)	0.005	1.94(1.30-2.88)	0.001	1.85(1.26-2.71)	0.002
HbA1c(%)													1.06(1.01-1.12)	0.019	1.16(1.01-1.33)	0.030	1.18(1.03-1.12)	0.014
BNP (pg/mL)													1.16(1.00-1.35)	0.048	1.77(1.20-2.60)	0.004	1.05(0.99-1.34)	0.119
EF(%)													1.00(0.96-1.03)	0.888	0.99(0.97-1.01)	0.446	0.99(0.97-1.01)	0.365

## Sheet: Sheet2
T1				(-)
T2	1.77	0.87	3.61	1.77(0.87-3.61)
T3	2.32	1.12	4.79	2.32(1.12-4.79)
Gender(Female)	0.86	0.45	1.63	0.86(0.45-1.63)
Age(Years)	1.02	0.98	1.07	1.02(0.98-1.07)
Smoking (Yes)	1.23	0.57	2.7	1.23(0.57-2.7)
Drinking (Yes)	0.62	0.18	2.19	0.62(0.18-2.19)
BMI (kg/m2)	0.99	0.91	1.08	0.99(0.91-1.08)
Hypertension(Yes)	0.69	0.36	1.32	0.69(0.36-1.32)
Arrhythmia(Yes)	1.17	0.67	2.03	1.17(0.67-2.03)
CHD(Yes)	0.5	0.24	1.04	0.5(0.24-1.04)
CI(Yes)	1.36	0.74	2.5	1.36(0.74-2.5)
Hyperuricemia	0.92	0.52	1.63	0.92(0.52-1.63)
DDM(Years)	0.99	0.94	1.03	0.99(0.94-1.03)
NTHF	2.14	1.14	4.02	2.14(1.14-4.02)
Hypoglycemic drugs	1.32	0.52	3.37	1.32(0.52-3.37)
Lipid-lowering drugs	1.05	0.54	2.04	1.05(0.54-2.04)
NYHA >Ⅱ	2.6	1.51	4.49	2.6(1.51-4.49)
HbA1c(%)	1.06	0.94	1.19	1.06(0.94-1.19)
BNP (pg/mL)	1	1	1	1(1-1)
LVEF(%)	0.98	0.95	1.01	0.98(0.95-1.01)
				(-)
				(-)
				(-)
